# Supplementary material for: Maintenance of Custom-Made Subperiosteal Implants: A Narrative Review of Indirect Evidence and Preliminary Clinical Considerations
Source: J Clin Med. 2026 Jun 3;15(11):4333. doi: 10.3390/jcm15114333 (PMC13257507; doi:10.3390/jcm15114333)
Supplement: Supplementary file 1 [file jcm-15-04333-s001.zip]

Archive with 1 entries (1 files):
- jcm-4332482-supplementary.pdf
